# Supplementary material for: Construction and validation of a ferroptosis-related long noncoding RNA signature in clear cell renal cell carcinoma
Source: Cancer Cell Int. 2022 Sep 14;22:283. doi: 10.1186/s12935-022-02700-0 (PMC9476564; doi:10.1186/s12935-022-02700-0)
Supplement: Supplementary file 2 — Additional file 2: Table S2. Detailed information of the 10 paired clinical specimens. [file 12935_2022_2700_MOESM2_ESM.xlsx]

## Sheet: Sheet1
Supplementary Table 2. Detailed information of the 10 paired clinical specimens
Number	Gender	Age	Surgical procedure	Pathological type	T stage	N stage	M stage	Grade	Longest dimension	Hemorrhage	Cystic changes
1	Male	37	Open Surgery	unclassified renal cell carcinoma	T4	N1	M1	G3-4	12
2	Male	57	Laparoscopic surgery	clear cell renal cell carcinoma	T3b	N0	M1	G4	6.5
3	Female	43	Laparoscopic surgery	clear cell renal cell carcinoma	T1b	N0	M0	G2-3	5
4	Male	57	Laparoscopic surgery	clear cell renal cell carcinoma	T3a	N0	M0	G2	7.5	yes	yes
5	Male	53	Open Surgery	clear cell renal cell carcinoma	T2a	N0	M0	G2	8.5	yes	yes
6	Female	48	Laparoscopic surgery	Eosinophilic renal cell carcinoma	NA	NA	NA	NA	NA
7	Female	76	Laparoscopic surgery	clear cell renal cell carcinoma	T1b	N0	M0	G1	4.2	yes
8	Female	44	Laparoscopic surgery	clear cell renal cell carcinoma	T1a	N0	M0	G2	3.2
9	Female	32	Laparoscopic surgery	clear cell renal cell carcinoma	T1b	N0	M0	G1	4.2
10	Male	54	Laparoscopic surgery	clear cell renal cell carcinoma	T1b	N0	M0	G1	6.8
