# Supplementary material for: Construction and validation of a ferroptosis-related long noncoding RNA signature in clear cell renal cell carcinoma
Source: Cancer Cell Int. 2022 Sep 14;22:283. doi: 10.1186/s12935-022-02700-0 (PMC9476564; doi:10.1186/s12935-022-02700-0)
Supplement: Supplementary file 3 — Additional file 3: Table S3. Paired primers of the lncRNAs in the FerroSig. [file 12935_2022_2700_MOESM3_ESM.xlsx]

## Sheet: Sheet1
Supplementary Table 2. Paired primers of the lncRNAs in the FerroSig
LINC00460-F	AGAGACGAGGCATGTGGTTG
LINC00460-R	GGCAAGAGTAGCCCAGAGTG
LINC00894-F	AGGGGAAGTGATTTGCCTCAG
LINC00894-R	CACAGCATGCAGGTAATGCC
VPS9D1-AS1-F	GTCACAGTCGGCTCTACCAC
VPS9D1-AS1-R	CTCTGGCGCTCCAAGATTGA
CYTOR-F	TGGCACAGTCTTTTCTCTACTCA
CYTOR-R	AATGGGAAACCGACCAGACC
FOXD2-AS1-F	GTGGGGAATGAGGATGGGTG
FOXD2-AS1-R	TGCCGCTGGAGTATTCTTGG
α-tubulin-F	TCGATATTGAGCGTCCAACCT
α-tubulin-R	CAAAGGCACGTTTGGCATACA
