# Supplementary material for: Construction and validation of a ferroptosis-related long noncoding RNA signature in clear cell renal cell carcinoma
Source: Cancer Cell Int. 2022 Sep 14;22:283. doi: 10.1186/s12935-022-02700-0 (PMC9476564; doi:10.1186/s12935-022-02700-0)
Supplement: Supplementary file 4 — Additional file 4: Table S4. The gene list of the ferroptosis-related genes. [file 12935_2022_2700_MOESM4_ESM.xlsx]

## Sheet: Sheet1
Supplementary Table 3 The gene list of the ferroptosis-related genes
Driver
Symbol	Name	HGNC_ID	Pathway	Protein encoded	UniProtKB
RPL8	Ribosomal protein L8	HGNC:10368	RPL8 :+: Ferroptosis	60S ribosomal protein L8	P62917 (RL8_HUMAN)
IREB2	Iron response element binding protein 2	HGNC:6115	IREB2 :+: Ferroptosis	Iron-responsive element-binding protein 2	P48200 (IREB2_HUMAN)
ATP5MC3	ATP synthase membrane subunit c locus 3	HGNC:843	ATP5MC3 :+: Ferroptosis	ATP synthase F(0) complex subunit C3	P48201 (AT5G3_HUMAN)
CS	Citrate synthase	HGNC:2422	CS :+: Ferroptosis	Citrate synthase	O75390 (CISY_HUMAN)
EMC2	ER membrane protein complex subunit 2	HGNC:28963	EMC2 :+: Ferroptosis	ER membrane protein complex subunit 2	Q15006 (EMC2_HUMAN)
ACSF2	Acyl-CoA synthetase family member 2	HGNC:26101	ACSF2 :+: Ferroptosis	Medium-chain acyl-CoA ligase ACSF2	Q96CM8 (ACSF2_HUMAN)
NOX1	Nicotinamide adenine dinucleotide phosphate (NADPH) oxidase (NOX) 1	HGNC:7889	NOX1 :+: Ferroptosis	NADPH oxidase 1	Q9Y5S8 (NOX1_HUMAN)
CYBB	Cytochrome b-245 beta chain	HGNC:2578	CYBB :+: Ferroptosis	Cytochrome b-245 heavy chain	P04839 (CY24B_HUMAN)
NOX3	Nicotinamide adenine dinucleotide phosphate (NADPH) oxidase (NOX) 3	HGNC:7890	NOX3 :+: Ferroptosis	NADPH oxidase 3	Q9HBY0 (NOX3_HUMAN)
NOX4	Nicotinamide adenine dinucleotide phosphate (NADPH) oxidase (NOX) 4	HGNC:7891	NOX4 :+: Ferroptosis	NADPH oxidase 4	Q9NPH5 (NOX4_HUMAN)
NOX5	Nicotinamide adenine dinucleotide phosphate (NADPH) oxidase (NOX) 5	HGNC:14874	NOX5 :+: Ferroptosis	NADPH oxidase 5	Q96PH1 (NOX5_HUMAN)
DUOX1	Dual oxidase 1	HGNC:3062	DUOX1 :+: Ferroptosis	Dual oxidase 1	Q9NRD9 (DUOX1_HUMAN)
DUOX2	Dual oxidase 2	HGNC:13273	DUOX2 :+: Ferroptosis	Dual oxidase 2	Q9NRD8 (DUOX2_HUMAN)
G6PD	Glucose-6-phosphate dehydrogenase	HGNC:4057	G6PD :+: Ferroptosis	Glucose-6-phosphate 1-dehydrogenase	P11413 (G6PD_HUMAN)
PGD	Phosphoglycerate dehydrogenase	HGNC:8891	PGD :+: Ferroptosis	6-phosphogluconate dehydrogenase	P52209 (6PGD_HUMAN)
VDAC2	Valtage-dependent anion channels 2	HGNC:12672	VDAC2 :+: Ferroptosis	Voltage-dependent anion-selective channel protein 2	P45880 (VDAC2_HUMAN)
PIK3CA	Phosphatidylinositol-4,5-bisphosphate 3-kinase catalytic subunit alpha	HGNC:8975	PIK3CA :-: GSH, GSH :-: Lipid ROS, Lipid ROS :+: Ferroptosis	Phosphatidylinositol 4	P42336 (PK3CA_HUMAN)
FLT3	Fms related tyrosine kinase 3	HGNC:3765	FLT3 :+: Lipid ROS, Lipid ROS :+: Ferroptosis	Receptor-type tyrosine-protein kinase FLT3	P36888 (FLT3_HUMAN)
SCP2	Sterol carrier protein 2	HGNC:10606	SCP2 :+: Ferroptosis	Non-specific lipid-transfer protein	P22307 (NLTP_HUMAN)
TP53	Tumor protein p53	HGNC:11998	TP53 :-: SLC7A11, SLC7A11 :+: Cystine, Cystine :-: Ferroptosis	Cellular tumor antigen p53	P04637 (P53_HUMAN)
ACSL4	Acyl-CoA synthetase long chain family member 4	HGNC:3571	ACSL4 :+: Ferroptosis	Long-chain-fatty-acid--CoA ligase 4	O60488 (ACSL4_HUMAN)
LPCAT3	Lysophosphatidylcholine acyltransferase 3	HGNC:30244	LPCAT3 :+: Ferroptosis	Lysophospholipid acyltransferase 5	Q6P1A2 (MBOA5_HUMAN)
NRAS	NRAS proto-oncogene, GTPase	HGNC:7989	NRAS :+: Ferroptosis	GTPase NRas	P01111 (RASN_HUMAN)
KRAS	KRAS proto-oncogene, GTPase	HGNC:6407	KRAS :+: Ferroptosis	GTPase KRas	P01116 (RASK_HUMAN)
HRAS	HRas proto-oncogene, GTPase	HGNC:5173	HRAS :+: Ferroptosis	GTPase HRas	P01112 (RASH_HUMAN)
TF	Transferrin	HGNC:11740	TF :+: Ferroptosis	Serotransferrin	P02787 (TRFE_HUMAN)
TFRC	Transferrin receptor	HGNC:11763	TFRC :+: Ferroptosis	Transferrin receptor protein 1	P02786 (TFR1_HUMAN)
TFR2	Transferrin receptor 2	HGNC:11762	TFR2 :+: Ferroptosis	Transferrin receptor protein 2	Q9UP52 (TFR2_HUMAN)
SLC38A1	Solute carrier family 38 member 1	HGNC:13447	SLC38A1 :+: Glutamine, Glutamine :+: Glutamate, Glutamate :+: alpha-Ketoglutarate, alpha-Ketoglutarate :+: Ferroptosis	Sodium-coupled neutral amino acid transporter 1	Q9H2H9 (S38A1_HUMAN)
SLC1A5	Solute carrier family 1 member 5	HGNC:10943	SLC1A5 :+: Glutamine, Glutamine :+: Glutamate, Glutamate :+: alpha-Ketoglutarate, alpha-Ketoglutarate :+: Ferroptosis	Neutral amino acid transporter B(0)	Q15758 (AAAT_HUMAN)
GLS2	Glutaminase 2	HGNC:29570	GSL2 :+: Glutamate, Glutamate :+: Ferroptosis	Glutaminase liver isoform	Q9UI32 (GLSL_HUMAN)
GOT1	Glutamic-oxaloacetic transaminase 1	HGNC:4432	GOT1 :+: alpha-Ketoglutarate, alpha-Ketoglutarate :+: Ferroptosis	Aspartate aminotransferase	P17174 (AATC_HUMAN)
CARS1	Cysteinyl-tRNA synthetase 1	HGNC:1493	CARS1 :-: Transsulfuration pathway, Transsulfuration pathway :-: Ferroptosis	Cysteine--tRNA ligase	P49589 (SYCC_HUMAN)
TP53	Tumor protein p53	HGNC:11998	TP53 :-: SLC7A11, SLC7A11 :-: Ferroptosis	Cellular tumor antigen p53	P04637 (P53_HUMAN)
ALOX5	Arachidonate 5-lipoxygenase	HGNC:435	ALOX5 :+: Lipid ROS, Lipid ROS :+: Ferroptosis	Arachidonate 5-lipoxygenase	P09917 (LOX5_HUMAN)
KEAP1	Kelch like ECH associated protein 1	HGNC:23177	KEAP1 :-: NFE2L2, NFE2L2 :-: Ferroptosis	Kelch-like ECH-associated protein 1	Q14145 (KEAP1_HUMAN)
HMOX1	Heme oxygenase 1	HGNC:5013	HMOX1 :+: Lipid ROS, Lipid ROS :+: Ferroptosis	Heme oxygenase 1	P09601 (HMOX1_HUMAN)
TP53	Tumor protein p53	HGNC:11998	TP53 :-: SLC7A11, SLC7A11 :-: Ferroptosis	Cellular tumor antigen p53	P04637 (P53_HUMAN)
TP53	Tumor protein p53	HGNC:11998	TP53 :-: SLC7A11, SLC7A11 :-: Ferroptosis	Cellular tumor antigen p53	P04637 (P53_HUMAN)
GLS2	Glutaminase 2	HGNC:29570	GLS2 :+: Ferroptosis	Glutaminase liver isoform	Q9UI32 (GLSL_HUMAN)
ATG5	Autophagy related 5	HGNC:589	ATG5 :+: Ferroptosis	Autophagy protein 5	Q9H1Y0 (ATG5_HUMAN)
ATG7	Autophagy related 7	HGNC:16935	ATG7 :+: Ferroptosis	Ubiquitin-like modifier-activating enzyme ATG7	O95352 (ATG7_HUMAN)
NCOA4	Nuclear receptor coactivator 4	HGNC:7671	NCOA4 :-: FTH1, FTH1 :-: Ferroptosis	Nuclear receptor coactivator 4	Q13772 (NCOA4_HUMAN)
TF	Transferrin	HGNC:11740	TF :+: Lipid ROS, Lipid ROS :+: Ferroptosis	Serotransferrin	P02787 (TRFE_HUMAN)
ALOX5	Arachidonate 5-lipoxygenase	HGNC:435	ALOX5 :+: PUFAs peroxidation, PUFAs peroxidation :+: Ferroptosis	Arachidonate 5-lipoxygenase	P09917 (LOX5_HUMAN)
ALOX12	Arachidonate 12-lipoxygenase, 12S type	HGNC:429	ALOX12 :+: PUFAs peroxidation, PUFAs peroxidation :+: Ferroptosis	Arachidonate 12-lipoxygenase	P18054 (LOX12_HUMAN)
ALOX12B	Arachidonate 12-lipoxygenase, 12R type	HGNC:430	ALOX12B :+: PUFAs peroxidation, PUFAs peroxidation :+: Ferroptosis	Arachidonate 12-lipoxygenase	O75342 (LX12B_HUMAN)
ALOX15	Arachidonate 15-lipoxygenase	HGNC:433	ALOX15 :+: PUFAs peroxidation, PUFAs peroxidation :+: Ferroptosis	Arachidonate 15-lipoxygenase	P16050 (LOX15_HUMAN)
ALOX15B	Arachidonate 15-lipoxygenase type B	HGNC:434	ALOX15B :+: PUFAs peroxidation, PUFAs peroxidation :+: Ferroptosis	Arachidonate 15-lipoxygenase B	O15296 (LX15B_HUMAN)
ALOXE3	Arachidonate lipoxygenase 3	HGNC:13743	ALOXE3 :+: PUFAs peroxidation, PUFAs peroxidation :+: Ferroptosis	Hydroperoxide isomerase ALOXE3	Q9BYJ1 (LOXE3_HUMAN)
PHKG2	Phosphorylase kinase catalytic subunit gamma 2	HGNC:8931	PHKG2 :+: PUFAs peroxidation, PUFAs peroxidation :+: Ferroptosis	Phosphorylase b kinase gamma catalytic chain	P15735 (PHKG2_HUMAN)
TFRC	Transferrin receptor	HGNC:11763	TFRC :+: Lipid ROS, Lipid ROS :+: Ferroptosis	Transferrin receptor protein 1	P02786 (TFR1_HUMAN)
ACO1	Aconitase 1	HGNC:117	ACO1 :+: Lipid ROS, Lipid ROS :+: Ferroptosis	Cytoplasmic aconitate hydratase	P21399 (ACOC_HUMAN)
IREB2	iron responsive element binding protein 2	HGNC:6115	IREB2 :+: Lipid ROS, Lipid ROS :+: Ferroptosis	Iron-responsive element-binding protein 2	P48200 (IREB2_HUMAN)
SLC38A1	Solute carrier family 38 member 1	HGNC:13447	SLC38A1 :+: Lipid ROS, Lipid ROS :+: Ferroptosis	Sodium-coupled neutral amino acid transporter 1	Q9H2H9 (S38A1_HUMAN)
GLS2	Glutaminase 2	HGNC:29570	GLS2 :+: Lipid ROS, Lipid ROS :+: Ferroptosis	Glutaminase liver isoform	Q9UI32 (GLSL_HUMAN)
G6PDX	_NA_	_NA_	G6PDX :+: Lipid ROS, Lipid ROS :+: Ferroptosis	_NA_	_NA_
ULK1	Unc-51 like autophagy activating kinase 1	HGNC:12558	ULK1 :+: Lipid ROS, Lipid ROS :+: Ferroptosis	Serine/threonine-protein kinase ULK1	O75385 (ULK1_HUMAN)
ATG3	Autophagy related 3	HGNC:20962	ATG3 :+: Lipid ROS, Lipid ROS :+: Ferroptosis	Ubiquitin-like-conjugating enzyme ATG3	Q9NT62 (ATG3_HUMAN)
ATG4D	Autophagy related 4D cysteine peptidase	HGNC:20789	ATG4D :+: Lipid ROS, Lipid ROS :+: Ferroptosis	Cysteine protease ATG4D	Q86TL0 (ATG4D_HUMAN)
ATG5	Autophagy related 5	HGNC:589	ATG5 :+: Lipid ROS, Lipid ROS :+: Ferroptosis	Autophagy protein 5	Q9H1Y0 (ATG5_HUMAN)
BECN1	Beclin 1	HGNC:1034	BECN1 :+: Lipid ROS, Lipid ROS :+: Ferroptosis	Beclin-1	Q14457 (BECN1_HUMAN)
MAP1LC3A	Microtubule associated protein 1 light chain 3 alpha	HGNC:6838	MAP1LC3A :+: Lipid ROS, Lipid ROS :+: Ferroptosis	Microtubule-associated proteins 1A/1B light chain 3A	Q9H492 (MLP3A_HUMAN)
GABARAPL2	GABA type A receptor associated protein like 2	HGNC:13291	GABARAPL2 :+: Lipid ROS, Lipid ROS :+: Ferroptosis	Gamma-aminobutyric acid receptor-associated protein-like 2	P60520 (GBRL2_HUMAN)
GABARAPL1	GABA type A receptor associated protein like 1	HGNC:4068	GABARAPL1 :+: Lipid ROS, Lipid ROS :+: Ferroptosis	Gamma-aminobutyric acid receptor-associated protein-like 1	Q9H0R8 (GBRL1_HUMAN)
ATG16L1	Autophagy related 16 like 1	HGNC:21498	ATG16L1 :+: Lipid ROS, Lipid ROS :+: Ferroptosis	Autophagy-related protein 16-1	Q676U5 (A16L1_HUMAN)
WIPI1	WD repeat domain, phosphoinositide interacting 1	HGNC:25471	WIPI1 :+: Lipid ROS, Lipid ROS :+: Ferroptosis	WD repeat domain phosphoinositide-interacting protein 1	Q5MNZ9 (WIPI1_HUMAN)
WIPI2	WD repeat domain, phosphoinositide interacting 2	HGNC:32225	WIPI2 :+: Lipid ROS, Lipid ROS :+: Ferroptosis	WD repeat domain phosphoinositide-interacting protein 2	Q9Y4P8 (WIPI2_HUMAN)
SNX4	Sorting nexin 4	HGNC:11175	SNX4 :+: Lipid ROS, Lipid ROS :+: Ferroptosis	Sorting nexin-4	O95219 (SNX4_HUMAN)
ATG13	Autophagy related 13	HGNC:29091	ATG13 :+: Lipid ROS, Lipid ROS :+: Ferroptosis	Autophagy-related protein 13	O75143 (ATG13_HUMAN)
ULK2	Unc-51 like autophagy activating kinase 2	HGNC:13480	ULK2 :+: Lipid ROS, Lipid ROS :+: Ferroptosis	Serine/threonine-protein kinase ULK2	Q8IYT8 (ULK2_HUMAN)
NCOA4	Nuclear receptor coactivator 4	HGNC:7671	NCOA4 :+: Lipid ROS, Lipid ROS :+: Ferroptosis	Nuclear receptor coactivator 4	Q13772 (NCOA4_HUMAN)
ACSL4	Acyl-CoA synthetase long chain family member 4	HGNC:3571	ACSL4 :+: 5-HETE, 5-HETE :+: Ferroptosis	Long-chain-fatty-acid--CoA ligase 4	O60488 (ACSL4_HUMAN)
TP53	Tumor protein p53	HGNC:11998	TP53 :-: SLC7A11, SLC7A11 :-: Ferroptosis	Cellular tumor antigen p53	P04637 (P53_HUMAN)
SAT1	Spermidine/spermine N1-acetyltransferase 1	HGNC:10540	SAT1 :+: ALOX15, ALOX15 :+: Lipid ROS, Lipid ROS :+: Ferroptosis	Diamine acetyltransferase 1	P21673 (SAT1_HUMAN)
ALOX15	Arachidonate 15-lipoxygenase	HGNC:433	ALOX15 :+: Lipid ROS, Lipid ROS :+: Ferroptosis	Arachidonate 15-lipoxygenase	P16050 (LOX15_HUMAN)
ACSL4	Acyl-CoA synthetase long chain family member 4	HGNC:3571	ACSL4 :+: PE, PE :+: Ferroptosis	Long-chain-fatty-acid--CoA ligase 4	O60488 (ACSL4_HUMAN)
LPCAT3	Lysophosphatidylcholine acyltransferase 3	HGNC:30244	LPCAT3 :+: Ferroptosis	Lysophospholipid acyltransferase 5	Q6P1A2 (MBOA5_HUMAN)
ALOX15	Arachidonate 15-lipoxygenase	HGNC:433	ALOX15 :+: PE, PE :+: Ferroptosis	Arachidonate 15-lipoxygenase	P16050 (LOX15_HUMAN)
ACSL4	Acyl-CoA synthetase long chain family member 4	HGNC:3571	ACSL4 :+: Ferroptosis	Long-chain-fatty-acid--CoA ligase 4	O60488 (ACSL4_HUMAN)
KEAP1	Kelch like ECH associated protein 1	HGNC:23177	KEAP1 :-: NFE2L2, NFE2L2 :-: Ferroptosis	Kelch-like ECH-associated protein 1	Q14145 (KEAP1_HUMAN)
EGFR	Epidermal growth factor receptor	HGNC:3236	EGFR :+: MAPK, MAPK :+: Ferroptosis	Epidermal growth factor receptor	P00533 (EGFR_HUMAN)
NOX4	NADPH oxidase 4	HGNC:7891	NOX4 :+: Lipid ROS, Lipid ROS :+: Ferroptosis	NADPH oxidase 4	Q9NPH5 (NOX4_HUMAN)
MAPK3	Mitogen-activated protein kinase 3	HGNC:6877	MAPK :-: GPX4, GPX4 :-: Lipid ROS, MAPK :+: NOX4, NOX4 :+: H2O2, H2O2 :+: Lipid ROS, Lipid ROS :+: Ferroptosis	Mitogen-activated protein kinase 3	P27361 (MK03_HUMAN)
MAPK1	Mitogen-activated protein kinase 1	HGNC:6871	MAPK :-: GPX4, GPX4 :-: Lipid ROS, MAPK :+: NOX4, NOX4 :+: H2O2, H2O2 :+: Lipid ROS, Lipid ROS :+: Ferroptosis	Mitogen-activated protein kinase 1	P28482 (MK01_HUMAN)
BID	BH3 interacting domain death agonist	HGNC:1050	BID :+: Ferroptosis	BH3-interacting domain death agonist	P55957 (BID_HUMAN)
ACSL4	Acyl-CoA synthetase long chain family member 4	HGNC:3571	ACSL4 :+: Ferroptosis	Long-chain-fatty-acid--CoA ligase 4	O60488 (ACSL4_HUMAN)
ZEB1	Zinc finger E-box binding homeobox 1	HGNC:11642	ZEB1 :+: Lipid ROS, Lipid ROS :+: Ferroptosis	Zinc finger E-box-binding homeobox 1	P37275 (ZEB1_HUMAN)
KEAP1	Kelch like ECH associated protein 1	HGNC:23177	KEAP1 :+: Ferroptosis	Kelch-like ECH-associated protein 1	Q14145 (KEAP1_HUMAN)
DPP4	Dipeptidyl peptidase 4	HGNC:3009	DPP4 :+: Lipid ROS, Lipid ROS :+: Ferroptosis	Dipeptidyl peptidase 4	P27487 (DPP4_HUMAN)
ALOX15	Arachidonate 15-lipoxygenase	HGNC:433	ALOX15 :+: Ferroptosis	Arachidonate 15-lipoxygenase	P16050 (LOX15_HUMAN)
ALOX12	Arachidonate 12-lipoxygenase, 12S type	HGNC:429	ALOX12 :+: Ferroptosis	Arachidonate 12-lipoxygenase	P18054 (LOX12_HUMAN)
CDKN2A	Cyclin dependent kinase inhibitor 2A	HGNC:1787	CDKN2A :-: NFE2L2, NFE2L2 :+: SLC7A11, SLC7A11 :-: Ferroptosis, CDKN2A :+: p53, p53 :-: SLC7A11, SLC7A11 :-: Ferroptosis	Cyclin-dependent kinase inhibitor 2A	P42771 (CDN2A_HUMAN)
PEBP1	Phosphatidylethanolamine binding protein 1	HGNC:8630	(PEBP1/15LO) :+: Ferroptosis	Phosphatidylethanolamine-binding protein 1	P30086 (PEBP1_HUMAN)
SOCS1	Suppressor of cytokine signaling 1	HGNC:19383	SOCS1 :+: p53, p53 :-: SLC7A11, SLC7A11 :+: GSH, GSH :-: Ferroptosis	Suppressor of cytokine signaling 1	O15524 (SOCS1_HUMAN)
CDO1	Cysteine dioxygenase type 1	HGNC:1795	CDO1 :-: GPX4, GPX4 :-: Ferroptosis	Cysteine dioxygenase type 1	Q16878 (CDO1_HUMAN)
MYB	MYB proto-oncogene, transcription factor	HGNC:7545	MYB :+: CDO1, CDO1 :-: GPX4, GPX4 :-: Ferroptosis	Transcriptional activator Myb	P10242 (MYB_HUMAN)
HMOX1	Heme oxygenase 1	HGNC:5013	HMOX1 :+: Ferroptosis	Heme oxygenase 1	P09601 (HMOX1_HUMAN)
MAPK8	Mitogen-activated protein kinase 8	HGNC:6881	MAPK8 :+: Lipid ROS, Lipid ROS :+: Ferroptosis	Mitogen-activated protein kinase 8	P45983 (MK08_HUMAN)
MAPK9	Mitogen-activated protein kinase 9	HGNC:6886	MAPK9 :+: Lipid ROS, Lipid ROS :+: Ferroptosis	Mitogen-activated protein kinase 9	P45984 (MK09_HUMAN)
MAPK1	Mitogen-activated protein kinase 1	HGNC:6871	MAPK1 :+: Lipid ROS, Lipid ROS :+: Ferroptosis	Mitogen-activated protein kinase 1	P28482 (MK01_HUMAN)
MAPK3	Mitogen-activated protein kinase 3	HGNC:6877	MAPK3 :+: Lipid ROS, Lipid ROS :+: Ferroptosis	Mitogen-activated protein kinase 3	P27361 (MK03_HUMAN)
SLC1A5	Solute carrier family 1 member 5	HGNC:10943	SLC1A5 :+: Glutaminolysis, Glutaminolysis :+: Lipid ROS, Lipid ROS :+: Ferroptosis	Neutral amino acid transporter B(0)	Q15758 (AAAT_HUMAN)
CHAC1	ChaC glutathione specific gamma-glutamylcyclotransferase 1	HGNC:28680	CHAC1 :-: GSH, GSH :-: Ferroptosis	Glutathione-specific gamma-glutamylcyclotransferase 1	Q9BUX1 (CHAC1_HUMAN)
MAPK14	Mitogen-activated protein kinase 14	HGNC:6876	MAPK14 :+: Ferroptosis	Mitogen-activated protein kinase 14	Q16539 (MK14_HUMAN)
LINC00472	Long intergenic non-protein coding RNA 472	HGNC:21380	LINC00472 :+: p53, p53 :+: Ferroptosis	Putative uncharacterized protein encoded by LINC00472	Q9H8W2 (CF155_HUMAN)
NOX4	NADPH oxidase 4	HGNC:7891	NOX4 :+: H2O2, H2O2 :+: Lipid ROS, Lipid ROS :+: Ferroptosis	NADPH oxidase 4	Q9NPH5 (NOX4_HUMAN)
GOT1	Glutamic-oxaloacetic transaminase 1	HGNC:4432	GOT1 :+: alpha KG, alpha KG :+: Lipid ROS, Lipid ROS :+: Ferroptosis	Aspartate aminotransferase	P17174 (AATC_HUMAN)
BECN1	Beclin 1	HGNC:1034	BECN1 :-: System Xc-, System Xc- :+: GSH, GSH :-: Lipid ROS, Lipid ROS :+: Ferroptosis	Beclin-1	Q14457 (BECN1_HUMAN)
PRKAA2	Protein kinase AMP-activated catalytic subunit alpha 2	HGNC:9377	PRKAA2 :+: (BECN1/SLC7A11), (BECN1/SLC7A11) :+: Ferroptosis	5'-AMP-activated protein kinase catalytic subunit alpha-2	P54646 (AAPK2_HUMAN)
PRKAA1	Protein kinase AMP-activated catalytic subunit alpha 1	HGNC:9376	PRKAA1 :+: (BECN1/SLC7A11), (BECN1/SLC7A11) :+: Ferroptosis	5'-AMP-activated protein kinase catalytic subunit alpha-1	Q13131 (AAPK1_HUMAN)
ELAVL1	ELAV like RNA binding protein 1	HGNC:3312	ELAVL1 :+: Ferroptosis	ELAV-like protein 1	Q15717 (ELAV1_HUMAN)
BAP1	BRCA1 associated protein 1	HGNC:950	BAP1 :-: SLC7A11, SLC7A11 :-: Lipid ROS, Lipid ROS :+: Ferroptosis	Ubiquitin carboxyl-terminal hydrolase BAP1	Q92560 (BAP1_HUMAN)
TP53	Tumor protein p53	HGNC:11998	TP53 :+: Ferroptosis	Cellular tumor antigen p53	P04637 (P53_HUMAN)
ABCC1	ATP binding cassette subfamily C member 1	HGNC:51	ABCC1 :-: GSH, GSH :-: Ferroptosis	Multidrug resistance-associated protein 1	P33527 (MRP1_HUMAN)
ACSL4	Acyl-CoA synthetase long chain family member 4	HGNC:3571	ACSL4 :+: Lipid ROS, Lipid ROS :+: Ferroptosis	Long-chain-fatty-acid--CoA ligase 4	O60488 (ACSL4_HUMAN)
MIR6852	microRNA 6852	HGNC:49993	MIR6852 :-: CBS, CBS :-: Ferroptosis	_NA_	_NA_
ACVR1B	Activin A receptor type 1B	HGNC:172	ACVR1B :-: NFE2L2, NFE2L2 :-: Ferroptosis	Activin receptor type-1B	P36896 (ACV1B_HUMAN)
TGFBR1	Transforming growth factor beta receptor 1	HGNC:11772	TGFBR1 :-: NFE2L2, NFE2L2 :-: Ferroptosis	TGF-beta receptor type-1	P36897 (TGFR1_HUMAN)
BAP1	BRCA1 associated protein 1	HGNC:950	BAP1 :-: SLC7A11, SLC7A11 :-: Ferroptosis	Ubiquitin carboxyl-terminal hydrolase BAP1	Q92560 (BAP1_HUMAN)
EPAS1	Endothelial PAS domain protein 1	HGNC:3374	EPAS1 :+: HILPDA, EPAS1 :+: PLIN2, HILPDA :+: PUFA, PLIN2 :+: PUFA, PUFA :+: PUFA-phospholipid hydroperoxides, PUFA-phospholipid hydroperoxides :+: Ferroptosis	Endothelial PAS domain-containing protein 1	Q99814 (EPAS1_HUMAN)
HILPDA	Hypoxia inducible lipid droplet associated	HGNC:28859	HILPDA :+: PUFA, PUFA :+: PUFA-phospholipid hydroperoxides, PUFA-phospholipid hydroperoxides :+: Ferroptosis	Hypoxia-inducible lipid droplet-associated protein	Q9Y5L2 (HLPDA_HUMAN)
HIF1A	Hypoxia inducible factor 1 subunit alpha	HGNC:4910	HIF1A :+: HILPDA, HIF1A :+: PLIN2, HILPDA :+: PUFA, PLIN2 :+: PUFA, PUFA :+: PUFA-phospholipid hydroperoxides, PUFA-phospholipid hydroperoxides :+: Ferroptosis	Hypoxia-inducible factor 1-alpha	Q16665 (HIF1A_HUMAN)
ALOX12	Arachidonate 12-lipoxygenase, 12S type	HGNC:429	ALOX12 :+: PUFAs-OOH, PUFAs-OOH :+: Ferroptosis	Arachidonate 12-lipoxygenase	P18054 (LOX12_HUMAN)
ACSL4	Acyl-CoA synthetase long chain family member 4	HGNC:3571	ACSL4 :+: Ferroptosis	Long-chain-fatty-acid--CoA ligase 4	O60488 (ACSL4_HUMAN)
HMOX1	Heme oxygenase 1	HGNC:5013	HMOX1 :+: Ferroptosis	Heme oxygenase 1	P09601 (HMOX1_HUMAN)
IFNG	Interferon gamma	HGNC:5438	IFNG :-: SLC3A2, IFNG :-: SLC7A11, SLC3A2 :+: System Xc-, SLC7A11 :+: System Xc-, System Xc- :+: Cystine, Cystine :-: Lipid ROS, Lipid ROS :+: Ferroptosis	Interferon gamma	P01579 (IFNG_HUMAN)
ANO6	Anoctamin 6	HGNC:25240	ANO6 :+: Ferroptosis	Anoctamin-6	Q4KMQ2 (ANO6_HUMAN)
LPIN1	Lipin 1	HGNC:13345	LPIN1 :+: Ferroptosis	Phosphatidate phosphatase LPIN1	Q14693 (LPIN1_HUMAN)
HMGB1	High mobility group box 1	HGNC:4983	HMGB1 :+: Ferroptosis	High mobility group protein B1	P09429 (HMGB1_HUMAN)
TNFAIP3	TNF alpha induced protein 3	HGNC:11896	TNFAIP3 :+: ACSL4, ACSL4 :+: Lipid ROS, TNFAIP3 :-: GPX4, GPX4 :-: Lipid ROS, Lipid ROS :+: Ferroptosis	Tumor necrosis factor alpha-induced protein 3	P21580 (TNAP3_HUMAN)
TLR4	Toll like receptor 4	HGNC:11850	TLR4 :+: Ferroptosis	Toll-like receptor 4	O00206 (TLR4_HUMAN)
NOX4	NADPH oxidase 4	HGNC:7891	NOX4 :+: Ferroptosis	NADPH oxidase 4	Q9NPH5 (NOX4_HUMAN)
ATF3	Activating transcription factor 3	HGNC:785	ATF3 :-: SLC7A11, SLC7A11 :+: System Xc-, System Xc- :+: GSH, GSH :-: Lipid ROS, Lipid ROS :+: Ferroptosis	Cyclic AMP-dependent transcription factor ATF-3	P18847 (ATF3_HUMAN)
ATM	ATM serine/threonine kinase	HGNC:795	ATM :-: MTF1, MTF1 :+: FTL, MTF1 :+: FTH1, FTL :-: Ferroptosis, FTH1 :-: Ferroptosis	Serine-protein kinase ATM	Q13315 (ATM_HUMAN)
YY1AP1	YY1 associated protein 1	HGNC:30935	YAP :+: ACSL4, ACSL4 :+: Ferroptosis, YAP :+: TFRC, TFRC :+: Ferroptosis	YY1-associated protein 1	Q9H869 (YYAP1_HUMAN)
EGLN2	Egl-9 family hypoxia inducible factor 2	HGNC:14660	EGLN2 :-: HIF1A, HIF1A :-: Lipid ROS, Lipid ROS :+: Ferroptosis	Egl nine homolog 2	Q96KS0 (EGLN2_HUMAN)
MIOX	Myo-inositol oxygenase	HGNC:14522	MIOX :-: GPX4, GPX4 :-: Ferroptosis, MIOX :-: GSH, GSH :-: Ferroptosis	Inositol oxygenase	Q9UGB7 (MIOX_HUMAN)
TAZ	Tafazzin	HGNC:11577	TAZ :+: EMP1, EMP1 :+: NOX4, NOX4 :+: Lipid ROS, Lipid ROS :+: Ferroptosis	Tafazzin	Q16635 (TAZ_HUMAN)
MTDH	Metadherin	HGNC:29608	MTDH :-: Cysteine, Cystein :-: Ferroptosis, MTDH :-: SLC3A2, SLC3A2 :-: Ferroptosis, MTDH :-: GPX4, GPX4 :-: Ferroptosis, MTDH :-: GSH, GSH :-: Ferroptosis, MTDH :+: Glutamate, Glutamate :+: Ferroptosis	Protein LYRIC	Q86UE4 (LYRIC_HUMAN)
IDH1	Isocitrate dehydrogenase (NADP(+)) 1	HGNC:5382	IDH1 :-: GPX4, GPX4 :-: Lipid ROS, Lipid ROS :+: Ferroptosis, IDH1 :-: GSH, GSH :-: Ferroptosis	Isocitrate dehydrogenase [NADP] cytoplasmic	O75874 (IDHC_HUMAN)
SIRT1	Sirtuin 1	HGNC:14929	SIRT1 :+: Ferroptosis	NAD-dependent protein deacetylase sirtuin-1	Q96EB6 (SIR1_HUMAN)
TAZ	Tafazzin	HGNC:11577	TAZ :+: ANGPTL4, ANGPTL4 :+: NOX2, NOX2 :+: Ferroptosis	Tafazzin	Q16635 (TAZ_HUMAN)
BECN1	Beclin 1	HGNC:1034	(Beclin1/SLC7A11) :-: System Xc-, System Xc- :-: Ferroptosis	Beclin-1	Q14457 (BECN1_HUMAN)
FBXW7	F-box and WD repeat domain containing 7	HGNC:16712	FBXW7 :+: Ferroptosis	F-box/WD repeat-containing protein 7	Q969H0 (FBXW7_HUMAN)
PANX1	Pannexin 1	HGNC:8599	PANX1 :-: HMOX1, HMOX1 :-: Ferroptosis, PANX1 :+: MAPK/ERK, MAPK/ERK :+: Ferroptinophagy, Ferroptinophagy :+: Ferroptosis	Pannexin-1	Q96RD7 (PANX1_HUMAN)
DNAJB6	DnaJ heat shock protein family (Hsp40) member B6	HGNC:14888	DNAJB6 :-: GPX4, GPX4 :-: Ferroptosis	DnaJ homolog subfamily B member 6	O75190 (DNJB6_HUMAN)
BACH1	BTB domain and CNC homolog 1	HGNC:935	BACH1 :+: Lipid ROS, Lipid ROS :+: Ferroptosis	Transcription regulator protein BACH1	O14867 (BACH1_HUMAN)
ACSL4	Acyl-CoA synthetase long chain family member 4	HGNC:3571	ACSL4 :-: GPX4, GPX4 :-: Ferroptosis	Long-chain-fatty-acid--CoA ligase 4	O60488 (ACSL4_HUMAN)
LONP1	Lon peptidase 1, mitochondrial	HGNC:9479	LONP1 :-: Nrf2/Keap1 pathway, Nrf2/Keap1 pathway :-: Ferroptosis, LONP1 :-: GPX4, GPX4 :-: Ferroptosis	Lon protease homolog, mitochondrial	P36776 (LONM_HUMAN)
Suppressor
Symbol	Name	HGNC_ID	Pathway	Protein encoded	UniProtKB
SLC7A11	Solute carrier family 7 member 11	HGNC:11059	SLC7A11 :+: Cystine, Cystine :-: Ferroptosis	Cystine/glutamate transporter	Q9UPY5 (XCT_HUMAN)
GPX4	Glutathione peroxidase 4	HGNC:4556	GPX4 :-: Lipid ROS, Lipid ROS :+: Ferroptosis	Phospholipid hydroperoxide glutathione peroxidase	P36969 (GPX4_HUMAN)
AKR1C1	Aldo-keto reductase family 1 member C1	HGNC:384	AKR1C1 :-: Ferroptosis	Aldo-keto reductase family 1 member C1	Q04828 (AK1C1_HUMAN)
AKR1C2	Aldo-keto reductase family 1 member C2	HGNC:385	AKR1C2 :-: Ferroptosis	Aldo-keto reductase family 1 member C2	P52895 (AK1C2_HUMAN)
AKR1C3	Aldo-keto reductase family 1 member C3	HGNC:386	AKR1C3 :-: Ferroptosis	Aldo-keto reductase family 1 member C3	P42330 (AK1C3_HUMAN)
GPX4	Glutathione peroxidase 4	HGNC:4556	GPX4 :-: Lipid ROS, Lipid ROS :+: Ferroptosis	Phospholipid hydroperoxide glutathione peroxidase	P36969 (GPX4_HUMAN)
RB1	RB transcriptional corepressor 1	HGNC:9884	RB1 :-: Ferroptosis	Retinoblastoma-associated protein	P06400 (RB_HUMAN)
HSPB1	Heat shock protein family B (small) member 1	HGNC:5246	HSPB1 :-: Ferroptosis	Heat shock protein beta-1	P04792 (HSPB1_HUMAN)
HSF1	Heat shock transcription factor 1	HGNC:5224	HSF1 :-: Ferroptosis	Heat shock factor protein 1	Q00613 (HSF1_HUMAN)
SLC7A11	Solute carrier family 7 member 11	HGNC:11059	SLC7A11 :+: Cystine, Cystine :-: Ferroptosis	Cystine/glutamate transporter	Q9UPY5 (XCT_HUMAN)
GPX4	Glutathione peroxidase 4	HGNC:4556	GPX4 :-: Ferroptosis	Phospholipid hydroperoxide glutathione peroxidase	P36969 (GPX4_HUMAN)
GCLC	Glutamate-cysteine ligase catalytic subunit	HGNC:4311	GCLC :+: GSH, GSH :-: Ferroptosis	Glutamate--cysteine ligase catalytic subunit	P48506 (GSH1_HUMAN)
SLC7A11	Solute carrier family 7 member 11	HGNC:11059	SLC7A11 :-: Ferroptosis	Cystine/glutamate transporter	Q9UPY5 (XCT_HUMAN)
NFE2L2	Nuclear factor, erythroid 2 like 2	HGNC:7782	NFE2L2 :+: (NQO1/HMOX1/FTH1), (NQO1/HMOX1/FTH1) :-: Ferroptosis	Nuclear factor erythroid 2-related factor 2	Q16236 (NF2L2_HUMAN)
SQSTM1	Sequestosome 1	HGNC:11280	SQSTM1 :-: KEAP1, KEAP1 :-: NFE2L2, NFE2L2 :-: Ferroptosis	Sequestosome-1	Q13501 (SQSTM_HUMAN)
NQO1	NAD(P)H quinone dehydrogenase 1	HGNC:2874	NQO1 :-: Ferroptosis	NAD(P)H dehydrogenase [quinone] 1	P15559 (NQO1_HUMAN)
HMOX1	Heme oxygenase 1	HGNC:5013	HMOX1 :-: Ferroptosis	Heme oxygenase 1	P09601 (HMOX1_HUMAN)
FTH1	Ferritin heavy chain 1	HGNC:3976	FTH1 :-: Ferroptosis	Ferritin heavy chain	P02794 (FRIH_HUMAN)
MUC1	Mucin 1, cell surface associated	HGNC:7508	MUC1 :+: System Xc-, System Xc- :+: GSH, GSH :-: Ferroptosis	Mucin-1	P15941 (MUC1_HUMAN)
SLC3A2	Solute carrier family 3 member 2	HGNC:11026	SLC3A2 :+: System Xc-, System Xc- :-: Ferroptosis	4F2 cell-surface antigen heavy chain	P08195 (4F2_HUMAN)
MT1G	Metallothionein 1G	HGNC:7399	MT1G :-: Ferroptosis	Metallothionein-1G	P13640 (MT1G_HUMAN)
NFE2L2	Nuclear factor, erythroid 2 like 2	HGNC:7782	NFE2L2 :+: MT1G, MT1G :-: Ferroptosis	Nuclear factor erythroid 2-related factor 2	Q16236 (NF2L2_HUMAN)
SLC40A1	Solute carrier family 40 member 1	HGNC:10909	SLC40A1 :-: Lipid ROS, Lipid ROS :+: Ferroptosis	Solute carrier family 40 member 1	Q9NP59 (S40A1_HUMAN)
SLC7A11	Solute carrier family 7 member 11	HGNC:11059	SLC7A11 :+: GSH, GSH :-: Ferroptosis	Cystine/glutamate transporter	Q9UPY5 (XCT_HUMAN)
GPX4	Glutathione peroxidase 4	HGNC:4556	GPX4 :-: Ferroptosis	Phospholipid hydroperoxide glutathione peroxidase	P36969 (GPX4_HUMAN)
SLC7A11	Solute carrier family 7 member 11	HGNC:11059	SLC7A11 :-: Ferroptosis	Cystine/glutamate transporter	Q9UPY5 (XCT_HUMAN)
CISD1	CDGSH iron sulfur domain 1	HGNC:30880	CISD1 :-: Mitochondrial lipid ROS, Mitochondrial lipid ROS :+: Ferroptosis	CDGSH iron-sulfur domain-containing protein 1	Q9NZ45 (CISD1_HUMAN)
SLC7A11	Solute carrier family 7 member 11	HGNC:11059	SLC7A11 :-: Ferroptosis	Cystine/glutamate transporter	Q9UPY5 (XCT_HUMAN)
FANCD2	FA complementation group D2	HGNC:3585	FANCD2 :-: Ferroptosis	Fanconi anemia group D2 protein	Q9BXW9 (FACD2_HUMAN)
GPX4	Glutathione peroxidase 4	HGNC:4556	GPX4 :-: LDH, LDH :+: Ferroptosis	Phospholipid hydroperoxide glutathione peroxidase	P36969 (GPX4_HUMAN)
NFE2L2	Nuclear factor, erythroid 2 like 2	HGNC:7782	NFE2L2 :-: Ferroptosis	Nuclear factor erythroid 2-related factor 2	Q16236 (NF2L2_HUMAN)
FTMT	Ferritin mitochondrial	HGNC:17345	FTMT :-: Labile iron pool, Labile iron pool :+: Ferroptosis	Ferritin	Q8N4E7 (FTMT_HUMAN)
HSPA5	Heat shock protein family A (Hsp70) member 5	HGNC:5238	HSPA5 :+: GPX4, GPX4 :-: Lipid ROS, Lipid ROS :+: Ferroptosis	Endoplasmic reticulum chaperone BiP	P11021 (BIP_HUMAN)
ATF4	Activating transcription factor 4	HGNC:786	ATF4 :+: HSPA5, HSPA5 :+: GPX4, GPX4 :-: Lipid ROS, Lipid ROS :+: Ferroptosis	Cyclic AMP-dependent transcription factor ATF-4	P18848 (ATF4_HUMAN)
SLC7A11	Solute carrier family 7 member 11	HGNC:11059	SLC7A11 :-: Ferroptosis	Cystine/glutamate transporter	Q9UPY5 (XCT_HUMAN)
GPX4	Glutathione peroxidase 4	HGNC:4556	GPX4 :-: Ferroptosis	Phospholipid hydroperoxide glutathione peroxidase	P36969 (GPX4_HUMAN)
GPX4	Glutathione peroxidase 4	HGNC:4556	GPX4 :-: Lipid ROS, Lipid ROS :+: Ferroptosis	Phospholipid hydroperoxide glutathione peroxidase	P36969 (GPX4_HUMAN)
HMOX1	Heme oxygenase 1	HGNC:5013	HMOX1 :-: Ferroptosis	Heme oxygenase 1	P09601 (HMOX1_HUMAN)
ATF4	Activating transcription factor 4	HGNC:786	ATF4 :+: xCT, xCT :-: Lipid ROS, Lipid ROS :+: Ferroptosis	Cyclic AMP-dependent transcription factor ATF-4	P18848 (ATF4_HUMAN)
NFE2L2	Nuclear factor, erythroid 2 like 2	HGNC:7782	NFE2L2 :+: xCT, xCT :-: Lipid ROS, Lipid ROS :+: Ferroptosis	Nuclear factor erythroid 2-related factor 2	Q16236 (NF2L2_HUMAN)
TP53	Tumor protein p53	HGNC:11998	TP53 :+: Nucleus DPP4, Nucleus DPP4 :+: SLC7A11, SLC7A11 :-: Ferroptosis	Cellular tumor antigen p53	P04637 (P53_HUMAN)
SLC7A11	Solute carrier family 7 member 11	HGNC:11059	SLC7A11 :-: Ferroptosis	Cystine/glutamate transporter	Q9UPY5 (XCT_HUMAN)
HELLS	Helicase, lymphoid specific	HGNC:4861	HELLS :+: GLUT1, HELLS :+: SCD, HELLS :+: FADS2, GLUT1 :-: Ferroptosis, SCD :-: Ferroptosis, FADS2 :-: Ferroptosis	Lymphoid-specific helicase	Q9NRZ9 (HELLS_HUMAN)
SCD	Stearoyl-CoA desaturase	HGNC:10571	SCD :-: Ferroptosis	Acyl-CoA desaturase	O00767 (ACOD_HUMAN)
FADS2	Fatty acid desaturase 2	HGNC:3575	FADS2 :-: Ferroptosis	Acyl-CoA 6-desaturase	O95864 (FADS2_HUMAN)
SRC	SRC proto-oncogene, non-receptor tyrosine kinase	HGNC:11283	SRC :+: STAT3, STAT3 :-: ACSL4, ACSL4 :+: Ferroptosis	Proto-oncogene tyrosine-protein kinase Src	P12931 (SRC_HUMAN)
STAT3	Signal transducer and activator of transcription 3	HGNC:11364	STAT3 :-: ACSL4, ACSL4 :+: Ferroptosis	Signal transducer and activator of transcription 3	P40763 (STAT3_HUMAN)
NFE2L2	Nuclear factor, erythroid 2 like 2	HGNC:7782	NFE2L2 :+: SLC7A11, SLC7A11 :-: Ferroptosis	Nuclear factor erythroid 2-related factor 2	Q16236 (NF2L2_HUMAN)
PML	Promyelocytic leukemia	HGNC:9113	PML :-: Ferroptosis	Protein PML	P29590 (PML_HUMAN)
MTOR	Mechanistic target of rapamycin kinase	HGNC:3942	MTOR :-: Ferroptosis	Serine/threonine-protein kinase mTOR	P42345 (MTOR_HUMAN)
NFS1	NFS1 cysteine desulfurase	HGNC:15910	NFS1 :-: TFRC, TFRC :+: Ferroptosis	Cysteine desulfurase	Q9Y697 (NFS1_HUMAN)
TP63	Tumor protein p63	HGNC:15979	TP63 :-: Ferroptosis	Tumor protein 63	Q9H3D4 (P63_HUMAN)
SLC7A11	Solute carrier family 7 member 11	HGNC:11059	SLC7A11 :-: Ferroptosis	Cystine/glutamate transporter	Q9UPY5 (XCT_HUMAN)
TP53	Tumor protein p53	HGNC:11998	TP53 :+: CDKN1A, CDKN1A :+: GSH, GSH :-: Lipid ROS, Lipid ROS :+: Ferroptosis	Cellular tumor antigen p53	P04637 (P53_HUMAN)
CDKN1A	Cyclin dependent kinase inhibitor 1A	HGNC:1784	CDKN1A :+: GSH, GSH :-: Lipid ROS, Lipid ROS :+: Ferroptosis	Cyclin-dependent kinase inhibitor 1	P38936 (CDN1A_HUMAN)
MIR137	microRNA 137	HGNC:31523	MIR137 :-: SLC1A5, SLC1A5 :+: Glutaminolysis, Glutaminolysis :+: Lipid ROS, Lipid ROS :+: Ferroptosis	_NA_	_NA_
SLC40A1	Solute carrier family 40 member 1	HGNC:10909	SLC40A1 :-: Lipid ROS, Lipid ROS :+: Ferroptosis	Solute carrier family 40 member 1	Q9NP59 (S40A1_HUMAN)
GPX4	Glutathione peroxidase 4	HGNC:4556	GPX4 :-: Lipid ROS, Lipid ROS :+: Ferroptosis	Phospholipid hydroperoxide glutathione peroxidase	P36969 (GPX4_HUMAN)
GPX4	Glutathione peroxidase 4	HGNC:4556	GPX4 :-: 8-OHdG, 8-OHdG :+: Ferroptosis	Phospholipid hydroperoxide glutathione peroxidase	P36969 (GPX4_HUMAN)
ENPP2	Ectonucleotide pyrophosphatase/phosphodiesterase 2	HGNC:3357	ENPP2 :-: Ferroptosis	Ectonucleotide pyrophosphatase/phosphodiesterase family member 2	Q13822 (ENPP2_HUMAN)
VDAC2	Voltage dependent anion channel 2	HGNC:12672	VDAC2 :-: Ferroptosis	Voltage-dependent anion-selective channel protein 2	P45880 (VDAC2_HUMAN)
FH	Fumarate hydratase	HGNC:3700	FH :+: GPX4, GPX4 :-: Ferroptosis	Fumarate hydratase	P07954 (FUMH_HUMAN)
CISD2	CDGSH iron sulfur domain 2	HGNC:24212	CISD2 :-: Lipid ROS, Lipid ROS :+: Ferroptosis	CDGSH iron-sulfur domain-containing protein 2	Q8N5K1 (CISD2_HUMAN)
SLC40A1	Solute carrier family 40 member 1	HGNC:10909	SLC40A1 :-: Lipid ROS, Lipid ROS :+: Ferroptosis	Solute carrier family 40 member 1	Q9NP59 (S40A1_HUMAN)
MIR9-1	microRNA 9-1	HGNC:31641	MIR9 :-: GOT1, GOT1 :+: alpha KG, alpha KG :+: Lipid ROS, Lipid ROS :+: Ferroptosis	_NA_	_NA_
MIR9-2	microRNA 9-2	HGNC:31642	MIR9 :-: GOT1, GOT1 :+: alpha KG, alpha KG :+: Lipid ROS, Lipid ROS :+: Ferroptosis	_NA_	_NA_
MIR9-3	microRNA 9-3	HGNC:31646	MIR9 :-: GOT1, GOT1 :+: alpha KG, alpha KG :+: Lipid ROS, Lipid ROS :+: Ferroptosis	_NA_	_NA_
CBS	Cystathionine beta-synthase	HGNC:1550	CBS :-: Ferroptosis	Cystathionine beta-synthase	P35520 (CBS_HUMAN)
NFE2L2	Nuclear factor, erythroid 2 like 2	HGNC:7782	NFE2L2 :+: FTH1, FTH1 :-: Ferroptosis, NFE2L2 :+: FPN, FPN :-: Ferroptosis, NFE2L2 :+: HO-1, HO-1 :-: Ferroptosis	Nuclear factor erythroid 2-related factor 2	Q16236 (NF2L2_HUMAN)
SQSTM1	Sequestosome 1	HGNC:11280	SQSTM1 :+: NFE2L2, NFE2L2 :+: FTH1, FTH1 :-: Ferroptosis, NFE2L2 :+: FPN, FPN :-: Ferroptosis, NFE2L2 :+: HO-1, HO-1 :-: Ferroptosis	Sequestosome-1	Q13501 (SQSTM_HUMAN)
GPX4	Glutathione peroxidase 4	HGNC:4556	GPX4 :-: Ferroptosis	Phospholipid hydroperoxide glutathione peroxidase	P36969 (GPX4_HUMAN)
ISCU	Iron-sulfur cluster assembly enzyme	HGNC:29882	ISCU :+: GSH, GSH :-: Ferroptosis	Iron-sulfur cluster assembly enzyme ISCU	Q9H1K1 (ISCU_HUMAN)
FTH1	Ferritin heavy chain 1	HGNC:3976	FTH1 :-: Lipid ROS, Lipid ROS :+: Ferroptosis	Ferritin heavy chain	P02794 (FRIH_HUMAN)
ACSL3	Acyl-CoA synthetase long chain family member 3	HGNC:3570	ACSL3 :-: Ferroptosis	Long-chain-fatty-acid--CoA ligase 3	O95573 (ACSL3_HUMAN)
OTUB1	OTU deubiquitinase, ubiquitin aldehyde binding 1	HGNC:23077	OTUB1 :+: SLC7A11, SLC7A11 :-: Ferroptosis	Ubiquitin thioesterase OTUB1	Q96FW1 (OTUB1_HUMAN)
CD44	CD44 molecule (Indian blood group)	HGNC:1681	CD44 :+: SLC7A11, SLC7A11 :-: Ferroptosis	CD44 antigen	P16070 (CD44_HUMAN)
LINC00336	Long intergenic non-protein coding RNA 336	HGNC:33813	(LINC00336/ELAVL1) :-: Ferroptosis	Putative uncharacterized protein encoded by LINC00336	Q6ZUF6 (NC336_HUMAN)
STAT3	Signal transducer and activator of transcription 3	HGNC:11364	STAT3 :-: Ferroptosis	Signal transducer and activator of transcription 3	P40763 (STAT3_HUMAN)
BRD4	Bromodomain containing 4	HGNC:13575	BRD4 :-: Ferritinophagy, Ferritinophagy :+: Lipid ROS, Lipid ROS :+: Ferroptosis	Bromodomain-containing protein 4	O60885 (BRD4_HUMAN)
PRDX6	Peroxiredoxin 6	HGNC:16753	PRDX6 :-: Lipid ROS, Lipid ROS :+: Ferroptosis	Peroxiredoxin-6	P30041 (PRDX6_HUMAN)
MIR17	microRNA 17	HGNC:31547	MIR17 :-: A20, A20 :+: ACSL4, ACSL4 :+: Lipid ROS, A20 :-: GPX4, GPX4 :-: Lipid ROS, Lipid ROS :+: Ferroptosis	_NA_	_NA_
SCD	Stearoyl-CoA desaturase	HGNC:10571	SCD :+: CoQ10, CoQ10 :-: Ferroptosis	Acyl-CoA desaturase	O00767 (ACOD_HUMAN)
SESN2	Sestrin 2	HGNC:20746	SESN2 :-: Lipid ROS, Lipid ROS :+: Ferroptosis	Sestrin-2	P58004 (SESN2_HUMAN)
NF2	Neurofibromin 2	HGNC:7773	NF2 :-: YAP, YAP :+: Ferroptosis	Merlin	P35240 (MERL_HUMAN)
ARNTL	Aryl hydrocarbon receptor nuclear translocator like	HGNC:701	ARNTL :-: EGLN2, EGLN2 :-: HIF1A, HIF1A :-: Lipid ROS, Lipid ROS :+: Ferroptosis	Aryl hydrocarbon receptor nuclear translocator-like protein 1	O00327 (BMAL1_HUMAN)
HIF1A	Hypoxia inducible factor 1 subunit alpha	HGNC:4910	HIF1A :-: Lipid ROS, Lipid ROS :+: Ferroptosis	Hypoxia-inducible factor 1-alpha	Q16665 (HIF1A_HUMAN)
JUN	Jun proto-oncogene, AP-1 transcription factor subunit	HGNC:6204	JUN :+: GSH, GSH :-: Ferroptosis, JUN :+: PSAT1, PSAT1 :-: Ferroptosis, JUN :+: CBS, CBS :-: Ferroptosis	Transcription factor AP-1	P05412 (JUN_HUMAN)
CA9	Carbonic anhydrase 9	HGNC:1383	CA9 :-: Ferroptosis	Carbonic anhydrase 9	Q16790 (CAH9_HUMAN)
HSPA5	Heat shock protein family A (Hsp70) member 5	HGNC:5238	GRP78 :-: Lipid ROS, Lipid ROS :+: Ferroptosis	Endoplasmic reticulum chaperone BiP	P11021 (BIP_HUMAN)
TMBIM4	Transmembrane BAX inhibitor motif containing 4	HGNC:24257	S1R :-: Ferroptosis	Protein lifeguard 4	Q9HC24 (LFG4_HUMAN)
HSPA5	Heat shock protein family A (Hsp70) member 5	HGNC:5238	HSPA5 :+: GPX4, GPX4 :-: Ferroptosis	Endoplasmic reticulum chaperone BiP	P11021 (BIP_HUMAN)
PLIN2	Perilipin 2	HGNC:248	PLIN2 :-: Ferroptosis	Perilipin-2	Q99541 (PLIN2_HUMAN)
MIR212	microRNA 212	HGNC:31589	(miR-212-5p/Ptgs2) :-: Ferroptosis	_NA_	_NA_
Fer1HCH	Ferritin 1 Heavy Chain Homolog	_NA_	Fer1HCH :-: ROS, ROS :+: Ferroptosis	Ferritin	H1UUD2 (H1UUD2_DROME)
AIFM2	Apoptosis inducing factor mitochondria associated 2	HGNC:21411	FPS1 :+: CoQ10, CoQ10 :-: Lipid ROS, Lipid ROS :+: Ferroptosis	Apoptosis-inducing factor 2	Q9BRQ8 (AIFM2_HUMAN)
AIFM2	Apoptosis inducing factor mitochondria associated 2	HGNC:21411	FPS1 :+: CoQ10, CoQ10 :-: Lipid ROS, Lipid ROS :+: Ferroptosis	Apoptosis-inducing factor 2	Q9BRQ8 (AIFM2_HUMAN)
LAMP2	Lysosomal associated membrane protein 2	HGNC:6501	LAMP2 :+: Cysteine, Cysteine :+: GSH, GSH :-: Lipid ROS, Lipid ROS :+: Ferroptosis	Lysosome-associated membrane glycoprotein 2	P13473 (LAMP2_HUMAN)
ZFP36	ZFP36 ring finger protein	HGNC:12862	ZFP36 :-: ATG16L1, ATG16L1 :+: Ferroptosis	mRNA decay activator protein ZFP36	P26651 (TTP_HUMAN)
GPX4	Glutathione peroxidase 4	HGNC:4556	GPX4 :-: Lipid ROS, Lipid ROS :+: Ferroptosis	Phospholipid hydroperoxide glutathione peroxidase	P36969 (GPX4_HUMAN)
PROM2	Prominin 2	HGNC:20685	Prominin2 :+: Ferritin-containing MVB, Ferritin-containing MVB :-: Ferroptosis	Prominin-2	Q8N271 (PROM2_HUMAN)
CHMP5	Charged multivesicular body protein 5	HGNC:26942	CHMP5 :-: Ferroptosis	Charged multivesicular body protein 5	Q9NZZ3 (CHMP5_HUMAN)
CHMP6	Charged multivesicular body protein 6	HGNC:25675	CHMP6 :-: Ferroptosis	Charged multivesicular body protein 6	Q96FZ7 (CHMP6_HUMAN)
AKR1C1	Aldo-keto reductase family 1 member C1	HGNC:384	AKR1C1 :-: Lipid ROS, Lipid ROS :+: Ferroptosis	Aldo-keto reductase family 1 member C1	Q04828 (AK1C1_HUMAN)
AKR1C2	Aldo-keto reductase family 1 member C2	HGNC:385	AKR1C2 :-: Lipid ROS, Lipid ROS :+: Ferroptosis	Aldo-keto reductase family 1 member C2	P52895 (AK1C2_HUMAN)
AKR1C3	Aldo-keto reductase family 1 member C3	HGNC:386	AKR1C3 :-: Lipid ROS, Lipid ROS :+: Ferroptosis	Aldo-keto reductase family 1 member C3	P42330 (AK1C3_HUMAN)
CBS	Cystathionine beta-synthase	HGNC:1550	CBS :+: Cystathionine, Cystathionine :+: Cysteine, Cysteine :+: GSH, GSH :-: Lipid ROS, Lipid ROS :+: Ferroptosis	Cystathionine beta-synthase	P35520 (CBS_HUMAN)
NFE2L2	Nuclear factor, erythroid 2 like 2	HGNC:7782	NFE2L2 :+: CBS :+: Cystathionine, Cystathionine :+: Cysteine, Cysteine :+: GSH, GSH :-: Lipid ROS, Lipid ROS :+: Ferroptosis	Nuclear factor erythroid 2-related factor 2	Q16236 (NF2L2_HUMAN)
CAV1	Caveolin 1	HGNC:1527	CAV-1 :+: xCT, xCT :+: GPX4, GPX4 :-: Ferroptosis, CAV-1 :-: RNS, RNS :+: Ferroptosis	Caveolin-1	Q03135 (CAV1_HUMAN)
GCH1	GTP cyclohydrolase 1	HGNC:4193	GCH1 :+: Phospholipid, Phospholipid :-: Ferroptosis, GCH1 :+: COQ10, COQ10 :-: Lipid ROS, Lipid ROS :+: Ferroptosis	GTP cyclohydrolase 1	P30793 (GCH1_HUMAN)
Marker
Symbol	Name	HGNC_ID	Confidence	UniProtKB	PMID
PTGS2	Prostaglandin-endoperoxide synthase 2	HGNC:9605	Validated	P35354 (PGH2_HUMAN)	24439385
DUSP1	Dual specificity phosphatase 1	HGNC:3064	Deduced	P28562 (DUS1_HUMAN)	24439385
NOS2	Nitric oxide synthase 2	HGNC:7873	Deduced	P35228 (NOS2_HUMAN)	24439385
NCF2	Neutrophil cytosolic factor 2	HGNC:7661	Deduced	P19878 (NCF2_HUMAN)	24439385
MT3	Metallothionein 3	HGNC:7408	Deduced	P25713 (MT3_HUMAN)	24439385
UBC	Ubiquitin C	HGNC:12468	Deduced	P0CG48 (UBC_HUMAN)	24439385
ALB	Albumin	HGNC:399	Deduced	P02768 (ALBU_HUMAN)	24439385
TXNRD1	Thioredoxin reductase 1	HGNC:12437	Deduced	Q16881 (TRXR1_HUMAN)	24439385
SRXN1	Sulfiredoxin 1	HGNC:16132	Deduced	Q9BYN0 (SRXN1_HUMAN)	24439385
GPX2	Glutathione peroxidase 2	HGNC:4554	Deduced	P18283 (GPX2_HUMAN)	24439385
BNIP3	BCL2 interacting protein 3	HGNC:1084	Deduced	Q12983 (BNIP3_HUMAN)	24439385
OXSR1	Oxidative stress responsive kinase 1	HGNC:8508	Deduced	O95747 (OXSR1_HUMAN)	24439385
SELENOS	Selenoprotein S	HGNC:30396	Deduced	Q9BQE4 (SELS_HUMAN)	24439385
ANGPTL7	Angiopoietin like 7	HGNC:24078	Deduced	O43827 (ANGL7_HUMAN)	24439385
CHAC1	ChaC glutathione specific gamma-glutamylcyclotransferase 1	HGNC:28680	Validated	Q9BUX1 (CHAC1_HUMAN)	24844246
SLC7A11	Solute carrier family 7 member 11	HGNC:11059	Deduced	Q9UPY5 (XCT_HUMAN)	24844246
DDIT4	DNA damage inducible transcript 4	HGNC:24944	Screened	Q9NX09 (DDIT4_HUMAN)	24844246
LOC284561	_NA_	_NA_	Screened	_NA_	24844246
ASNS	Asparagine synthetase (glutamine-hydrolyzing)	HGNC:753	Screened	P08243 (ASNS_HUMAN)	24844246
TSC22D3	TSC22 domain family member 3	HGNC:3051	Screened	Q99576 (T22D3_HUMAN)	24844246
DDIT3	DNA damage inducible transcript 3	HGNC:2726	Screened	P0DPQ6 (DT3UO_HUMAN)	24844246
JDP2	Jun dimerization protein 2	HGNC:17546	Screened	Q8WYK2 (JDP2_HUMAN)	24844246
SESN2	Sestrin 2	HGNC:20746	Screened	P58004 (SESN2_HUMAN)	24844246
SLC1A4	Solute carrier family 1 member 4	HGNC:10942	Screened	P43007 (SATT_HUMAN)	24844246
PCK2	Phosphoenolpyruvate carboxykinase 2, mitochondrial	HGNC:8725	Screened	Q16822 (PCKGM_HUMAN)	24844246
TXNIP	Thioredoxin interacting protein	HGNC:16952	Screened	Q9H3M7 (TXNIP_HUMAN)	24844246
VLDLR	Very low density lipoprotein receptor	HGNC:12698	Screened	P98155 (VLDLR_HUMAN)	24844246
GPT2	Glutamic--pyruvic transaminase 2	HGNC:18062	Screened	Q8TD30 (ALAT2_HUMAN)	24844246
PSAT1	Phosphoserine aminotransferase 1	HGNC:19129	Screened	Q9Y617 (SERC_HUMAN)	24844246
LURAP1L	Leucine rich adaptor protein 1 like	HGNC:31452	Screened	Q8IV03 (LUR1L_HUMAN)	24844246
SLC7A5	Solute carrier family 7 member 5	HGNC:11063	Screened	Q01650 (LAT1_HUMAN)	24844246
HERPUD1	Homocysteine inducible ER protein with ubiquitin like domain 1	HGNC:13744	Screened	Q15011 (HERP1_HUMAN)	24844246
XBP1	X-box binding protein 1	HGNC:12801	Screened	P17861 (XBP1_HUMAN)	24844246
ATF3	Activating transcription factor 3	HGNC:785	Screened	P18847 (ATF3_HUMAN)	24844246
SLC3A2	Solute carrier family 3 member 2	HGNC:11026	Screened	P08195 (4F2_HUMAN)	24844246
CBS	Cystathionine beta-synthase	HGNC:1550	Screened	P35520 (CBS_HUMAN)	24844246
ATF4	Activating transcription factor 4	HGNC:786	Screened	P18848 (ATF4_HUMAN)	24844246
ZNF419	Zinc finger protein 419	HGNC:20648	Screened	Q96HQ0 (ZN419_HUMAN)	24844246
KLHL24	Kelch like family member 24	HGNC:25947	Screened	Q6TFL4 (KLH24_HUMAN)	24844246
TRIB3	Tribbles pseudokinase 3	HGNC:16228	Screened	Q96RU7 (TRIB3_HUMAN)	24844246
ZFP69B	ZFP69 zinc finger protein B	HGNC:28053	Screened	Q9UJL9 (ZF69B_HUMAN)	24844246
ATP6V1G2	ATPase H+ transporting V1 subunit G2	HGNC:862	Screened	O95670 (VATG2_HUMAN)	24844246
VEGFA	Vascular endothelial growth factor A	HGNC:12680	Screened	P15692 (VEGFA_HUMAN)	24844246
GDF15	Growth differentiation factor 15	HGNC:30142	Screened	Q99988 (GDF15_HUMAN)	24844246
TUBE1	Tubulin epsilon 1	HGNC:20775	Screened	Q9UJT0 (TBE_HUMAN)	24844246
ARRDC3	Arrestin domain containing 3	HGNC:29263	Screened	Q96B67 (ARRD3_HUMAN)	24844246
CEBPG	CCAAT enhancer binding protein gamma	HGNC:1837	Screened	P53567 (CEBPG_HUMAN)	24844246
SNORA16A	Small nucleolar RNA, H/ACA box 16A	HGNC:32605	Screened	_NA_	24844246
RGS4	Regulator of G protein signaling 4	HGNC:10000	Screened	P49798 (RGS4_HUMAN)	24844246
BLOC1S5-TXNDC5	BLOC1S5-TXNDC5 readthrough (NMD candidate)	HGNC:42001	Screened	_NA_	24844246
LOC390705	_NA_	_NA_	Screened	_NA_	24844246
EIF2S1	Eukaryotic translation initiation factor 2 subunit 1	HGNC:3265	Deduced	P05198 (IF2A_HUMAN)	24844246
KIM-1	Kidney injury molecule-1	_NA_	Deduced	_NA_	25385600
IL6	Interleukin 6	HGNC:6018	Deduced	P05231 (IL6_HUMAN)	25385600
CXCL2	C-X-C motif chemokine ligand 2	HGNC:4603	Deduced	P19875 (CXCL2_HUMAN)	25385600
RELA	RELA proto-oncogene, NF-kB subunit	HGNC:9955	Deduced	Q04206 (TF65_HUMAN)	25385600
HSD17B11	Hydroxysteroid 17-beta dehydrogenase 11	HGNC:22960	Screened	Q8NBQ5 (DHB11_HUMAN)	25965523
AGPAT3	1-acylglycerol-3-phosphate O-acyltransferase 3	HGNC:326	Screened	Q9NRZ7 (PLCC_HUMAN)	25965523
SETD1B	SET domain containing 1B, histone lysine methyltransferase	HGNC:29187	Screened	Q9UPS6 (SET1B_HUMAN)	25965523
HMOX1	Heme oxygenase 1	HGNC:5013	Deduced	P09601 (HMOX1_HUMAN)	26097885
TF	Transferrin	HGNC:11740	Deduced	P02787 (TRFE_HUMAN)	26097885
FTL	Ferritin light chain	HGNC:3999	Deduced	P02792 (FRIL_HUMAN)	26097885
RPL8	Ribosomal protein L8	HGNC:10368	Deduced	P62917 (RL8_HUMAN)	26097885
ATP5MC3	ATP synthase membrane subunit c locus 3	HGNC:843	Deduced	P48201 (AT5G3_HUMAN)	26097885
TFRC	Transferrin receptor	HGNC:11763	Deduced	P02786 (TFR1_HUMAN)	26097885
MAFG	MAF bZIP transcription factor G	HGNC:6781	Deduced	O15525 (MAFG_HUMAN)	26403645
IL33	Interleukin 33	HGNC:16028	Deduced	O95760 (IL33_HUMAN)	27352622
FTH1	Ferritin heavy chain 1	HGNC:3976	Validated	P02794 (FRIH_HUMAN)	27514700
SLC40A1	Solute carrier family 40 member 1	HGNC:10909	Validated	Q9NP59 (S40A1_HUMAN)	27773819
TF	Transferrin	HGNC:11740	Validated	P02787 (TRFE_HUMAN)	27773819
TFRC	Transferrin receptor	HGNC:11763	Validated	P02786 (TFR1_HUMAN)	27773819
FTH1	Ferritin heavy chain 1	HGNC:3976	Validated	P02794 (FRIH_HUMAN)	27773819
GPX4	Glutathione peroxidase 4	HGNC:4556	Validated	P36969 (GPX4_HUMAN)	27773819
HAMP	Hepcidin antimicrobial peptide	HGNC:15598	Deduced	P81172 (HEPC_HUMAN)	27773819
HSPB1	Heat shock protein family B (small) member 1	HGNC:5246	Validated	P04792 (HSPB1_HUMAN)	27773819
NFE2L2	Nuclear factor, erythroid 2 like 2	HGNC:7782	Validated	Q16236 (NF2L2_HUMAN)	27773819
STEAP3	STEAP3 metalloreductase	HGNC:24592	Deduced	Q658P3 (STEA3_HUMAN)	27773819
DRD5	Dopamine receptor D5	HGNC:3026	Deduced	P21918 (DRD5_HUMAN)	27793671
GPX4	Glutathione peroxidase 4	HGNC:4556	Deduced	P36969 (GPX4_HUMAN)	27793671
DRD4	Dopamine receptor D4	HGNC:3025	Deduced	P21917 (DRD4_HUMAN)	27793671
MAP3K5	Mitogen-activated protein kinase kinase kinase 5	HGNC:6857	Deduced	Q99683 (M3K5_HUMAN)	28887319
MAPK14	Mitogen-activated protein kinase 14	HGNC:6876	Deduced	Q16539 (MK14_HUMAN)	28887319
SLC2A1	Solute carrier family 2 member 1	HGNC:11005	Deduced	P11166 (GTR1_HUMAN)	28900510
SLC2A3	Solute carrier family 2 member 3	HGNC:11007	Deduced	P11169 (GTR3_HUMAN)	28900510
SLC2A6	Solute carrier family 2 member 6	HGNC:11011	Deduced	Q9UGQ3 (GTR6_HUMAN)	28900511
SLC2A8	Solute carrier family 2 member 8	HGNC:13812	Deduced	Q9NY64 (GTR8_HUMAN)	28900512
SLC2A12	Solute carrier family 2 member 12	HGNC:18067	Deduced	Q8TD20 (GTR12_HUMAN)	28900513
GLUT13	_NA_	_NA_	Deduced	_NA_	28900514
SLC2A14	Solute carrier family 2 member 14	HGNC:18301	Deduced	Q8TDB8 (GTR14_HUMAN)	28900515
EIF2AK4	Eukaryotic translation initiation factor 2 alpha kinase 4	HGNC:19687	Deduced	Q9P2K8 (E2AK4_HUMAN)	29383104
EIF2S1	Eukaryotic translation initiation factor 2 subunit alpha	HGNC:3265	Deduced	P05198 (IF2A_HUMAN)	29383104
ATF4	Activating transcription factor 4	HGNC:786	Deduced	P18848 (ATF4_HUMAN)	29383104
ALOX5	Arachidonate 5-lipoxygenase	HGNC:435	Deduced	P09917 (LOX5_HUMAN)	29632885
ALOX12	Arachidonate 12-lipoxygenase, 12S type	HGNC:429	Deduced	P18054 (LOX12_HUMAN)	29632885
ALOX15	Arachidonate 15-lipoxygenase	HGNC:433	Deduced	P16050 (LOX15_HUMAN)	29632885
ALOX5	Arachidonate 5-lipoxygenase	HGNC:435	Deduced	P09917 (LOX5_HUMAN)	30294906
ACSF2	Acyl-CoA synthetase family member 2	HGNC:26101	Deduced	Q96CM8 (ACSF2_HUMAN)	30539824
IREB2	Iron responsive element binding protein 2	HGNC:6115	Deduced	P48200 (IREB2_HUMAN)	30539824
GPX4	Glutathione peroxidase 4	HGNC:4556	Validated	P36969 (GPX4_HUMAN)	30539824
HMGB1	High mobility group box 1	HGNC:4983	Deduced	P09429 (HMGB1_HUMAN)	30686534
HMOX1	Heme oxygenase 1	HGNC:5013	Deduced	P09601 (HMOX1_HUMAN)	30692261
NFE2L2	Nuclear factor, erythroid 2 like 2	HGNC:7782	Deduced	Q16236 (NF2L2_HUMAN)	30692261
ELAVL1	ELAV like RNA binding protein 1	HGNC:3312	Deduced	Q15717 (ELAV1_HUMAN)	30787392
SLC3A2	Solute carrier family 3 member 2	HGNC:11026	Deduced	P08195 (4F2_HUMAN)	31043744
SLC7A11	Solute carrier family 7 member 11	HGNC:11059	Deduced	Q9UPY5 (XCT_HUMAN)	31043744
TFAP2C	Transcription factor AP-2 gamma	HGNC:11744	Deduced	Q92754 (AP2C_HUMAN)	31056284
SP1	Sp1 transcription factor	HGNC:11205	Deduced	P08047 (SP1_HUMAN)	31056284
HBA1	Hemoglobin subunit alpha 1	HGNC:4823	Deduced	P69905 (HBA_HUMAN)	31108460
NNMT	Nicotinamide N-methyltransferase	HGNC:7861	Deduced	P40261 (NNMT_HUMAN)	31108460
PLIN4	Perilipin 4	HGNC:29393	Deduced	Q96Q06 (PLIN4_HUMAN)	31108460
HIC1	HIC ZBTB transcriptional repressor 1	HGNC:4909	Deduced	Q14526 (HIC1_HUMAN)	31108460
STMN1	Stathmin 1	HGNC:6510	Deduced	P16949 (STMN1_HUMAN)	31108460
RRM2	Ribonucleotide reductase regulatory subunit M2	HGNC:10452	Deduced	P31350 (RIR2_HUMAN)	31108460
CAPG	Capping actin protein, gelsolin like	HGNC:1474	Deduced	P40121 (CAPG_HUMAN)	31108460
HNF4A	Hepatocyte nuclear factor 4 alpha	HGNC:5024	Deduced	P41235 (HNF4A_HUMAN)	31108460
NGB	Neuroglobin	HGNC:14077	Deduced	Q9NPG2 (NGB_HUMAN)	31405213
YWHAE	Tyrosine 3-monooxygenase/tryptophan 5-monooxygenase activation protein epsilon	HGNC:12851	Deduced	P62258 (1433E_HUMAN)	31581313
GABPB1	GA binding protein transcription factor subunit beta 1	HGNC:4074	Deduced	Q06547 (GABP1_HUMAN)	31700067
AURKA	Aurora kinase A	HGNC:11393	Predicted	O14965 (AURKA_HUMAN)	31740746
MIR4715	microRNA 4715	HGNC:41666	Predicted	_NA_	31740746
RIPK1	Receptor interacting serine/threonine kinase 1	HGNC:10019	Deduced	Q13546 (RIPK1_HUMAN)	31827280
PRDX1	Peroxiredoxin 1	HGNC:9352	Deduced	Q06830 (PRDX1_HUMAN)	31901729
MIR30B	microRNA 30b	HGNC:31625	Deduced	_NA_	31926626
